# Supplementary material for: Diarrheagenic Escherichia coli in Stool Specimens Collected from Patients Attending Primary Healthcare Facilities in Ethiopia: Whole-Genome Sequencing-Based Molecular Characterization
Source: Int J Mol Sci. 2024 Sep 24;25(19):10251. doi: 10.3390/ijms251910251 (PMC11476756; doi:10.3390/ijms251910251)
Supplement: Supplementary file 1 [file ijms-25-10251-s001.zip]

Archive with 1 entries (1 files):
- ijms-3132543-supplementary.xlsx
