# Supplementary material for: Diarrheagenic Escherichia coli in Stool Specimens Collected from Patients Attending Primary Healthcare Facilities in Ethiopia: Whole-Genome Sequencing-Based Molecular Characterization
Source: Int J Mol Sci. 2024 Sep 24;25(19):10251. doi: 10.3390/ijms251910251 (PMC11476756; doi:10.3390/ijms251910251)
Supplement: Supplementary file 1 [file ijms-25-10251-s001.zip › ijms-3132543-supplementary.xlsx]

## Sheet: Table S1
Isolate number as in MBL protocol No	Area	Date of isolation	DEC pathotype determined by PCR	Whole genome sequence passed QC	Estimated genome size	Number of contigs	Average sequencing coverage value	DEC gene confirmed by sequencing	Phylogroup	ST	Serotype	Pathotype	Adhesins
													aap	afaA	afaC	afaD	agg3A	agg3B	agg3C	agg3D	agg4A	agg4C	aggA	aggC	aggD	aggR	cif	csgA	cswR	eae-a01-a	eae-b01a-b	eae-e02-e	eae-e08-p	eae-g02-q	eae-e06-h	efa1	etpB	faeC	fdeC	fimH	hra	iha	lpfA	nlpI	perA	tir	yehA	yehB	yehC
19	Hossana	2022-04-13	ETEC	yes	4973109	108	58.7	yes	B1	155	O58:H51	ETEC	0	0	0	0	0	0	0	0	0	0	0	0	0	0	0	1	0	0	0	0	0	0	0	0	0	0	1	1	0	0	1	1	0	0	0	1	1
67	Hossana	2022-06-02	STEC	no	5066461	183	22.9	no	n.a.	n.a.	n.a.	n.a.	n.a.	n.a.	n.a.	n.a.	n.a.	n.a.	n.a.	n.a.	n.a.	n.a.	n.a.	n.a.	n.a.	n.a.	n.a.	n.a.	n.a.	n.a.	n.a.	n.a.	n.a.	n.a.	n.a.	n.a.	n.a.	n.a.	n.a.	n.a.	n.a.	n.a.	n.a.	n.a.	n.a.	n.a.	n.a.	n.a.	n.a.
68	Hossana	2022-04-19	EAEC	yes	5200867	211	36.6	yes	B1	1136	O167:H19	EAEC	1	0	0	1	0	0	0	0	1	1	0	0	0	1	0	1	0	0	0	0	0	0	0	0	0	0	0	1	0	1	1	1	0	0	0	1	1
81	Addis Ababa	2022-09-05	EAEC	yes	5109153	108	170.1	yes	B1	678	O104:H4	EAEC	1	0	0	0	1	1	1	1	0	0	0	0	0	1	0	1	0	0	0	0	0	0	0	0	0	0	1	0	1	0	1	1	0	0	1	1	1
83	Addis Ababa	2022-08-30	EAEC	yes	4779025	59	156.9	yes	A	34	O99:H33	EAEC	1	0	0	1	0	0	0	0	0	0	1	1	1	1	0	1	0	0	0	0	0	0	0	0	0	0	0	1	0	0	0	1	0	0	1	1	1
102	Hossana	4/27/2022	EAEC	yes	4992020	115	178.3	yes	B1	295	O171:H5	EAEC	1	0	0	0	1	1	1	1	0	0	0	0	0	1	0	1	0	0	0	0	0	0	0	0	0	0	1	1	1	0	1	1	0	0	0	1	1
120	Hossana	2022-04-18	ETEC/EPEC	yes	5102608	349	56.0	partial (no eaeA)	A	10	O159:H21	ETEC	0	0	0	0	0	0	0	0	0	0	0	0	0	0	0	1	0	0	0	0	0	0	0	0	1	0	0	1	0	0	0	1	0	0	1	1	1
135	Hossana	2022-05-18	EPEC	yes	5063639	155	189.8	yes	B1	517	O111:H19	EPEC	0	0	0	0	0	0	0	0	0	0	0	0	0	0	0	1	0	0	0	1	0	0	0	0	0	0	1	1	0	0	1	1	0	1	0	1	1
140	Hossana	2022-05-18	EPEC	yes	4712751	77	166.1	yes	A	10	O90:H40	EPEC	0	0	0	0	0	0	0	0	0	0	0	0	0	0	1	1	0	0	0	0	0	1	0	0	0	0	0	1	0	0	0	1	0	1	1	0	0
143	Hossana	2022-05-13	EPEC	yes	4708902	89	242.4	yes	B2	2346	O142:H34	EPEC	0	0	0	0	0	0	0	0	0	0	0	0	0	0	0	1	0	1	0	0	0	0	0	0	0	0	0	0	0	0	0	1	1	0	1	1	1
162	Addis Ababa	2021-12-16	EAEC	no	n.o.	n.o.	n.o.	no	n.a.	n.a.	n.a.	n.a.	n.a.	n.a.	n.a.	n.a.	n.a.	n.a.	n.a.	n.a.	n.a.	n.a.	n.a.	n.a.	n.a.	n.a.	n.a.	n.a.	n.a.	n.a.	n.a.	n.a.	n.a.	n.a.	n.a.	n.a.	n.a.	n.a.	n.a.	n.a.	n.a.	n.a.	n.a.	n.a.	n.a.	n.a.	n.a.	n.a.	n.a.
199	Addis Ababa	2022-04-28	ETEC	yes	4969431	326	31.1	yes	A	1564	H21	ETEC	0	0	0	0	0	0	0	0	0	0	0	0	0	0	0	1	0	0	0	0	0	0	0	0	0	0	0	0	1	0	0	1	0	0	1	1	1
243	Addis Ababa	2022-08-19	ETEC	yes	4881589	115	81.5	yes	B1	314	O112ab:H21	ETEC	0	0	0	0	0	0	0	0	0	0	0	0	0	0	0	1	1	0	0	0	0	0	0	0	0	0	1	1	0	0	1	1	0	0	1	1	1
244	Hossana	2022-04-15	ETEC	yes	4870253	98	197.2	yes	B1	314	O112ab:H21	ETEC	0	0	0	0	0	0	0	0	0	0	0	0	0	0	0	1	1	0	0	0	0	0	0	0	0	0	1	1	0	0	1	1	0	0	1	1	1
259	Addis Ababa	2021-12-10	STEC	yes	5279259	129	55.4	yes	B1	737	O81:H21	STEC	0	0	0	0	0	0	0	0	0	0	0	0	0	0	0	1	0	0	0	0	0	0	0	0	0	1	1	1	0	1	1	1	0	0	1	1	1
269	Addis Ababa	2022-08-18	EAEC	no	6639553	3268	27.1	no	n.a.	n.a.	n.a.	n.a.	n.a.	n.a.	n.a.	n.a.	n.a.	n.a.	n.a.	n.a.	n.a.	n.a.	n.a.	n.a.	n.a.	n.a.	n.a.	n.a.	n.a.	n.a.	n.a.	n.a.	n.a.	n.a.	n.a.	n.a.	n.a.	n.a.	n.a.	n.a.	n.a.	n.a.	n.a.	n.a.	n.a.	n.a.	n.a.	n.a.	n.a.
277	Addis Ababa	2022-08-22	EPEC	no	n.o.	n.o.	n.o.	no	n.a.	n.a.	n.a.	n.a.	n.a.	n.a.	n.a.	n.a.	n.a.	n.a.	n.a.	n.a.	n.a.	n.a.	n.a.	n.a.	n.a.	n.a.	n.a.	n.a.	n.a.	n.a.	n.a.	n.a.	n.a.	n.a.	n.a.	n.a.	n.a.	n.a.	n.a.	n.a.	n.a.	n.a.	n.a.	n.a.	n.a.	n.a.	n.a.	n.a.	n.a.
280	Addis Ababa	2022-03-22	STEC	yes	4989253	133	75.1	yes	B1	155	H25	STEC	0	0	0	0	0	0	0	0	0	0	0	0	0	0	0	1	0	0	0	0	0	0	0	0	0	0	1	1	0	1	1	1	0	0	1	1	1
282	Addis Ababa	2021-12-24	EAEC	yes	5145905	128	41.6	yes	B1	1136	O59:H19	EAEC	1	0	0	1	0	0	0	0	1	1	0	0	0	1	0	1	0	0	0	0	0	0	0	0	0	0	0	1	0	1	1	1	0	0	0	1	1
286	Hossana	2022-04-15	EAEC	yes	5061262	95	130.5	yes	A	10	O65:H12	EAEC	1	0	0	0	1	1	1	1	0	0	0	0	0	1	0	1	0	0	0	0	0	0	0	0	0	0	0	1	0	0	0	1	0	0	1	1	1
293	Addis Ababa	2022-08-25	EPEC	yes	4827598	97	46.7	yes	A	10	O90:H40	EPEC	0	0	0	0	0	0	0	0	0	0	0	0	0	0	1	1	0	0	0	0	0	1	0	0	0	0	0	1	0	0	0	1	0	1	1	0	0
309	Addis Ababa	2022-02-01	EPEC	no	6755482	3374	24.0	no	n.a.	n.a.	n.a.	n.a.	n.a.	n.a.	n.a.	n.a.	n.a.	n.a.	n.a.	n.a.	n.a.	n.a.	n.a.	n.a.	n.a.	n.a.	n.a.	n.a.	n.a.	n.a.	n.a.	n.a.	n.a.	n.a.	n.a.	n.a.	n.a.	n.a.	n.a.	n.a.	n.a.	n.a.	n.a.	n.a.	n.a.	n.a.	n.a.	n.a.	n.a.
324	Hossana	2022-04-15	EPEC	yes	4998960	190	55.7	yes	B1	517	H19	EPEC	0	0	0	0	0	0	0	0	0	0	0	0	0	0	0	1	0	0	0	1	0	0	0	0	0	0	1	1	0	0	1	1	0	1	0	1	1
348	Addis Ababa	2021-12-08	EPEC	yes	4968087	58	74.5	yes	E	8508	O136:H49	EPEC	0	0	0	0	0	0	0	0	0	0	0	0	0	0	1	0	0	0	0	0	0	1	0	0	0	0	1	1	0	0	0	1	0	1	0	1	1
350	Addis Ababa	2021-12-24	EPEC	yes	5318789	310	43.2	yes	B1	4038	O93:H28	EPEC	0	0	0	0	0	0	0	0	0	0	0	0	0	0	0	1	0	0	0	0	0	0	1	0	0	0	1	1	0	0	1	1	0	1	1	1	1
351	Hossana	2022-04-12	EPEC	yes	4947606	120	67.8	yes	B1	616	H21	EPEC	0	0	0	0	0	0	0	0	0	0	0	0	0	0	0	1	0	0	0	0	0	0	1	0	0	0	0	1	0	0	1	1	0	1	0	1	1
353	Hossana	2022-04-26	ETEC	yes	5004307	141	120.6	no	n.a.	n.a.	n.a.	n.a.	n.a.	n.a.	n.a.	n.a.	n.a.	n.a.	n.a.	n.a.	n.a.	n.a.	n.a.	n.a.	n.a.	n.a.	n.a.	n.a.	n.a.	n.a.	n.a.	n.a.	n.a.	n.a.	n.a.	n.a.	n.a.	n.a.	n.a.	n.a.	n.a.	n.a.	n.a.	n.a.	n.a.	n.a.	n.a.	n.a.	n.a.
354	Hossana	2022-05-24	EPEC	yes	5060113	124	115.5	yes	B1	40	O21:H21	EPEC	0	0	0	0	0	0	0	0	0	0	0	0	0	0	1	1	0	0	1	0	0	0	0	1	0	0	1	0	0	0	0	1	0	1	1	1	1
361	Addis Ababa	2021-11-22	STEC	yes	5245305	186	30.7	yes	B1	101	O117:H12	NTEC2/STEC	0	0	0	0	0	0	0	0	0	0	0	0	0	0	0	0	0	0	0	0	0	0	0	0	0	0	1	1	0	1	1	1	0	0	0	1	1
374	Addis Ababa	2022-08-31	EPEC	yes	5066901	184	105.4	yes	A	382	H5	EPEC	0	1	1	1	0	0	0	0	0	0	0	0	0	0	0	1	0	0	0	0	1	0	0	0	0	0	0	1	0	0	0	1	0	1	1	1	1
Main types and subtypes of certain toxin genes are shown in separate columns.
0 - gene not present
1 - gene present
n.o. - not obtained, the sequencing failed
n.a. - not applicable, as excluded for further analysis either due to failed sequencing (isolate 162 and 277), obtained whole-genome sequences not passing QC (isolate 67, 269, 309) or lacking DEC gene in obtained whole-genome sequence (isolate 353)
Representative genes for pathotypes are marked in red.
[truncated: 80 more columns]
